# Supplementary material for: Recruitment in Health Services Research—A Study on Facilitators and Barriers for the Recruitment of Community-Based Healthcare Providers
Source: Int J Environ Res Public Health. 2021 Oct 7;18(19):10521. doi: 10.3390/ijerph181910521 (PMC8508262; doi:10.3390/ijerph181910521)
Supplement: Supplementary file 1 [file ijerph-18-10521-s001.zip]

Archive with 5 entries (4 files):
- Figure S1: COREQ Checklist.pdf
- ijerph-1342035/
- ijerph-1342035/Supplementary- Figure S1 _COREQ Checklist.pdf
- Table S2_ Topics of the Interviewguide.pdf
- Table S1_ Data base_documentary analysis.pdf
